# Supplementary material for: Unravelling the complex story of intergenomic recombination in ABB allotriploid bananas
Source: Ann Bot. 2020 Apr 7;127(1):7–20. doi: 10.1093/aob/mcaa032 (PMC7750727; doi:10.1093/aob/mcaa032)
Supplement: mcaa032_suppl_Supplementary_Data_Material_s1 [file mcaa032_suppl_supplementary_data_material_s1.xlsx]

## Sheet: Sheet1
Accession code	Accession name	Genome	A assigned	B assigned	Chr01	Chr02	Chr03	Chr04	Chr05	Chr06	Chr07	Chr08	Chr09	Chr10	Chr11	Total	Cyto
ITC0026	Sabra	ABB	124937	95130	16769	16328	22430	22393	20786	25483	19147	23199	20829	20492	9976	217832	2235
ITC0053	Bom	ABB	112499	93372	15185	15755	21304	21406	20061	23688	17815	21452	19446	12261	15399	203772	2099
ITC0087	Kayinja	ABB	70124	63202	9868	9836	13211	14427	12607	15576	11036	13691	12785	8969	9927	131933	1393
ITC0101	Fougamou 1	ABB	85157	81820	12377	12528	16928	17711	16087	19502	13841	17503	15942	10580	12215	165214	1763
ITC0123	Simili Radjah	ABB	94378	126981	16691	16310	22355	22521	20200	26176	19480	23265	20772	20596	10833	219199	2160
ITC0245	Safet Velchi	AB	85032	146993	16194	16749	23277	26844	21696	24803	20033	23229	21160	19698	16025	229708	2317
ITC0339	Pisang Awak	ABB	80026	83764	12197	12275	16603	17352	15917	19113	13418	17248	15644	10154	12065	161986	1804
ITC0361	Blue Java	ABB	91203	91188	13627	13236	18408	18994	17290	21174	15474	18726	17267	16779	9477	180452	1939
ITC0396	Pelipita	ABB	70196	90890	13069	6928	17669	21407	16555	19437	9029	17846	16848	13894	6735	159417	1669
ITC0397	Pelipita Majoncho	ABB	64657	85323	12113	6404	16331	19999	15332	18111	8526	16672	15684	12804	6451	148427	1553
ITC0472	Pelipita	ABB	91973	72400	13291	6937	18098	21959	16902	19873	9120	18326	17158	14199	6831	162694	1679
ITC0473	Balonkawe	ABB	38368	72350	11465	5596	11287	10224	14906	10918	8344	7478	12888	6896	10716	110718	0
ITC0526	Kluai Namwa Khom	ABB	87117	83644	12697	12701	17311	18001	16424	20019	14176	17779	16177	11018	12651	168954	1807
ITC0632	Cachaco enano	ABB	103950	92911	14746	14501	19837	20375	18716	23203	16787	20459	18796	18163	9236	194819	2042
ITC0643	Cachaco	ABB	83587	86443	12866	12339	17132	17774	15952	19982	14314	17834	16077	15667	8324	168261	1769
ITC0652	Kluai Tiparot	ABB	50295	99288	15707	7429	14990	13743	19487	14847	11439	10167	16697	9310	14320	148136	1447
ITC0659	Namwa Khom	ABB	84679	87552	12744	12858	17540	18320	16438	20070	14426	18038	16367	10962	12648	170411	1820
ITC0767	Dole	ABB	85294	93465	14111	13876	19086	19599	17785	22172	16050	9585	17953	17618	8957	176792	1967
ITC0983	Auko	ABB	92804	101886	14278	14273	17827	18497	18686	22179	16489	19900	18506	18158	13846	192639	2051
ITC0987	Auko	ABB	92994	105912	14624	14548	18277	18936	19297	22489	17122	20222	18889	18072	14247	196723	2183
ITC0990	Vunapope	ABB	98191	147374	18231	18092	22166	22334	23711	28360	21200	25126	23328	22754	17824	243126	2439
ITC1034	Kunnan	AB	153665	87459	17673	17507	23900	28862	23135	26321	19825	23074	21006	20921	16544	238768	2356
ITC1138	Saba	ABB	79331	88841	12938	9304	17394	17187	16224	20313	14548	18034	16078	15918	8427	166365	1807
ITC1483	Monthan	ABB	53555	49010	7794	7630	10293	11063	9681	11684	8616	10046	9719	9645	5325	101496	1069
ITC1599	Kambani	ABB	87857	84808	12797	12977	17569	18372	16600	20156	14225	18065	16343	11061	12641	170806	1859
ITC1600	INIVIT PB-2003	ABB	90945	85362	13519	9646	18459	17787	17168	21062	15329	18779	16829	17133	8740	174451	1856
ITC1682	Chuoi mit	ABB	86553	89061	10112	12751	17614	18338	16695	20356	14589	18186	16564	15863	12677	173745	1869
ITC1700	Kepok Kuning	ABB	96150	92011	13557	13390	17972	21784	17058	21301	15542	18640	17096	16703	13240	186283	1878
ITC1719	Chinia	ABB	98289	90727	13800	13913	18809	21612	17237	21524	16286	19371	17625	13187	13650	187014	2002
ITC1721	Karpuravalli	ABB	91978	91095	13609	13779	18664	19233	17716	21330	15303	19125	17387	11665	13304	181115	1958
ITC1728	Sambrani Monthan	ABB	81924	86054	12565	12429	17000	17682	16066	19667	14231	16668	15998	15578	8319	166203	1775
ITC1729	Padali Moongil	AB	125662	78178	14805	14568	20125	23662	19188	22354	17013	19736	18111	17520	14576	201658	2182
ITC1737	Ya Khine	ABB	62811	78051	10538	11123	14401	14653	14061	16262	12135	14788	13807	8418	10676	140862	0
ITC1738	Kyauk Sein Phee Kyan	ABB	99803	69010	12897	12998	17210	17199	16271	19972	14473	16896	16682	15938	8277	168813	0
ITC1745	Kepok Tanjung	ABB	94311	91072	13514	13309	17760	21350	16771	20881	15198	18532	16713	16670	12860	183558	1825
ITC1746	Bankel	ABB	91356	91136	13793	13432	18430	18902	17309	21196	15450	19011	17380	16873	8743	180519	1973
ITC1747	Agniswar	AB	98785	63715	11940	11526	15711	19323	15354	18094	13502	15267	14383	13881	11688	160669	1831
ITC1748	Boddida Bukkisa	ABB	85098	81985	12631	12182	16798	17492	15867	19460	14211	17220	15943	15349	8160	165313	1770
ITC1749	Vananthpurani	ABB	90066	99489	13778	13878	18979	21545	17450	21554	16450	19411	17672	13150	13703	187570	1985
ITC1750	Ney Vannan	ABB	85792	87206	13066	12623	17323	17825	16398	20149	14695	17928	16360	15716	9077	171160	1838
ITC1751	Adukka Kunnan	AB	80092	53897	9995	9633	12935	15927	12373	14950	10707	13008	11920	11323	9668	132439	1550
ITC1752	Poovilla Chundan	AB	134680	79919	15656	15392	21418	24913	20266	23241	17882	20737	19289	18317	15311	212422	2177
Sum002	Muku Bugis	AB	173635	97945	19631	19582	26546	31638	24682	30178	22827	26566	24571	23885	18783	268889	2691
Sum004	Mu'u Seribu	AB	166545	95682	19296	19196	25073	29340	23509	29687	22153	25967	23369	23236	18707	259533	2694
Sup008	Mu’u Pundi	AB	173702	97163	19664	19457	26406	31541	24382	30214	22786	26596	24481	23726	18827	268080	2785
